# Supplementary material for: Biodegradation Rates of Organic Chemicals in a Subtropical River: From Laboratory to Field
Source: Environ Sci Technol. 2026 Apr 1;60(14):11056–64. doi: 10.1021/acs.est.5c18446 (PMC13085798; doi:10.1021/acs.est.5c18446)
Supplement: Supplementary file 1 [file es5c18446_si_001.xlsx]

## Sheet: Literature Rate Constants
Dataset S1. Compilation of first-order attenuation rates of organic chemicals in aquatic environments from field studies. Metadata (pH, water residence times, etc.) are noted where relevant. Attenuation data entries highlighted bold under the headings Attenuation (%), kliterature (d-1), t1/2 (d), and kliterature [L(g OC d)-1] represent values reported directly in the original studies; all other e…
Reference	Title	Sites	Environment Type	Condition	pH	Water residence time (d)	Travel Distance (km)	Chemical	Abbr.	Data Qualifier	Attenuation (%)	kliterature (d-1)	t1/2 (d)	kliterature [L(g OC d)-1]	fN (%)	kliterature,pH-corrected (d-1)		Term	Description
(1) Radke, M.; Ulrich, H.; Wurm, C.; Kunkel, U. Dynamics and Attenuation of Acidic Pharmaceuticals along a River Stretch. Environmental Science & Technology 2010, 44 (8), 2968-2974. DOI: https://doi.org/10.1021/es903091z.	Dynamics and Attenuation of Acidic Pharmaceuticals along a River Stretch	Roter Main River (Bayreuth, Germany)	Freshwater river	Dry period	7.7	0.104938	13.6	Diclofenac	DIC		4 ± 6	0.389 ± 0.59	1.78 ± 1.18		0.02	0.08 ± 0.12		fN (%)	the fraction neutral quotient of test chemical at literature pH
				Peak		0.0314815		Diclofenac	DIC		5 ± 15	1.629 ± 5.162	0.43 ± 0.13		0.02	0.33 ± 1.03
(2) Fono, L. J.; Kolodziej, E. P.; Sedlak, D. L. Attenuation of Wastewater-Derived Contaminants in an Effluent-Dominated River. Environmental Science & Technology 2006, 40 (23), 7257-7262. DOI: https://doi.org/10.1021/es061308e.	Attenuation of Wastewater-Derived Contaminants in an Effluent-Dominated River	Trinity River (Texas, United States of America)	Freshwater river	Dry period	6.5-8.1			Metoprolol	MPL			0.13 ± 0.02	5.3 ± 0.6		2.385	0.727509
(3) Degenhardt, D.; Cessna, A. J.; Raina, R.; Farenhorst, A.; Pennock, D. J. Dissipation of six acid herbicides in water and sediment of two Canadian prairie wetlands. Environmental Toxicology and Chemistry 2011, 30 (9), 1982-1989. DOI: https://doi.org/10.1002/etc.598 (acccessed 7/19/2025).	Dissipation of six acid herbicides in water and sediment of two Canadian prairie wetlands	Ephemeral and semipermanent wetlands in the Manitoba Zero Till Research Farm (Manitoba, Canada).	Freshwater wetlands	Ephemeral	8			Bromoxynil	BRO			0.3	2.3		0.144	0.1
				Semi-permanent				Bromoxynil	BRO			0.18	3.9		0.144	0.06
(4) Zou, H.; Radke, M.; Kierkegaard, A.; McLachlan, M. S. Temporal Variation of Chemical Persistence in a Swedish Lake Assessed by Benchmarking. Environmental Science & Technology 2015, 49 (16), 9881-9888. DOI: https://doi.org/10.1021/acs.est.5b01720.	Temporal Variation of Chemical Persistence in a Swedish Lake Assessed by Benchmarking	Lake Boren (southwest Stockholm, Sweden)	Freshwater lake	Late Spring	8	36		Climbazole	CLI			0.02 ± 0.003	34 ± 5		96.913	0.021 ± 0.003
								Diclofenac	DIC			0.033 ± 0.003	21 ± 2		0.011	0.012 ± 0.001
								Furosemide	FUR	<		0.039 ± 0.011	18 ± 5		0.003	0.013 ± 0.004
								Ketoprofen	KET	<		0.069 ± 0.013	10 ± 1.9		0.011	0.025 ± 0.005
				Late Autumn		68		Climbazole	CLI	median		0.008 ± 0.002	85 ± 20		96.913	0.008 ± 0.002
								Furosemide	FUR	median		0.007 ± 0.001	101 ± 17		0.003	0.002 ± 0
								Ketoprofen	KET	<		0.058 ± 0.005	12 ± 1		0.011	0.021 ± 0.002
				Early Winter		42		Climbazole	CLI	median		0.029 ± 0.005	24 ± 4		96.913	0.029 ± 0.005
								Furosemide	FUR	median		0.009 ± 0.004	73.5 ± 34		0.003	0.003 ± 0.001
								Ketoprofen	KET	<		0.081 ± 0.011	8.6 ± 1.2		0.011	0.029 ± 0.004
				Midwinter		34		Climbazole	CLI			0.004 ± 0.003	180 ± 121		96.913	0.004 ± 0.003
								Furosemide	FUR	median		0.029 ± 0.009	23.5 ± 7		0.003	0.01 ± 0.003
								Ketoprofen	KET	<		0.05 ± 0.011	14 ± 3		0.011	0.018 ± 0.004
(5) Schaper, J. L.; Posselt, M.; McCallum, J. L.; Banks, E. W.; Hoehne, A.; Meinikmann, K.; Shanafield, M. A.; Batelaan, O.; Lewandowski, J. Hyporheic Exchange Controls Fate of Trace Organic Compounds in an Urban Stream. Environmental Science & Technology 2018, 52 (21), 12285-12294. DOI: 10.1021/acs.est.8b03117.	Hyporheic Exchange Controls Fate of Trace Organic Compounds in an Urban Stream	Sturt River (South Australia)	Freshwater river	In-stream wet season	7.35	0.204167		Sitagliptin	SIT			3.697 ± 1.232	0.19 ± 0.06		40.835	3.697 ± 1.232
								Venlafaxine	VEN			1.188 ± 0.323	0.58 ± 0.16		4.195	6.162 ± 1.673
								Metoprolol	MPL			1.3 ± 0.508	0.53 ± 0.21		2.385	7.273 ± 2.841
								Sotalol	SOT			1.29 ± 0.36	0.54 ± 0.15		1.011	5.637 ± 1.573
								Benzotriazole	BTZ			1.188 ± 0.331	0.58 ± 0.16		91.326	0.779 ± 0.217
								Valsartan	VAL			1.485 ± 0.822	0.47 ± 0.26		0	1.485 ± 0.822
				In-stream dry season		0.508333		Diclofenac	DIC			0.475 ± 0.147	1.46 ± 0.45		0.029	0.066 ± 0.02
								Venlafaxine	VEN			0.428 ± 0.2	1.62 ± 0.76		4.195	2.218 ± 1.038
								Sotalol	SOT			0.618 ± 0.193	1.12 ± 0.35		1.011	2.703 ± 0.844
								Benzotriazole	BTZ			0.544 ± 0.147	1.28 ± 0.35		91.326	0.357 ± 0.097
								Valsartan	VAL			1.331 ± 0.554	0.52 ± 0.22		0	1.331 ± 0.554
(6) Jaeger, A.; Posselt, M.; Betterle, A.; Schaper, J.; Mechelke, J.; Coll, C.; Lewandowski, J. Spatial and Temporal Variability in Attenuation of Polar Organic Micropollutants in an Urban Lowland Stream. Environmental Science & Technology 2019, 53 (5), 2383-2395. DOI: https://doi.org/10.1021/acs.est.8b05488.	Spatial and Temporal Variability in Attenuation of Polar Organic Micropollutants in an Urban Lowland Stream	River Erpe (Berlin, Germany)	Freshwater river	S1bm - passive sampler	7.9			Diclofenac	DIC			0.25 ± 0.216	2.8 ± 3.2		0.011	0.091 ± 0.079
								Metoprolol	MPL			1.387 ± 0.264	0.5 ± 2.6		3.36	5.51 ± 1.049
								Sitagliptin	SIT			0.125 ± 0.288	5.6 ± 2.4		40.835	0.125 ± 0.12
								Tramadol	TRA			0.542 ± 0.144	1.3 ± 4.8		2.59	2.216 ± 0.588
								Valsartan	VAL			1.39 ± 0.144	0.5 ± 4.8		0	1.39 ± 0.144
								Venlafaxine	VEN			0.336 ± 0.288	2.1 ± 2.4		5.964	1.226 ± 1.051
				S1am - passive sampler	7.7			Benzotriazole	BTZ			0.058 ± 0.24	12 ± 2.9		89.124	0.039 ± 0.161
								Diclofenac	DIC			1.03 ± 0.672	0.7 ± 1		0.02	0.206 ± 0.134
								Metoprolol	MPL			0.708 ± 1.008	1 ± 0.7		2.793	3.383 ± 4.817
								Sitagliptin	SIT			0.446 ± 0.504	1.6 ± 1.4		40.835	0.446 ± 0.141
								Tramadol	TRA			0.065 ± 1.008	10.7 ± 0.7		2.161	0.317 ± 4.936
								Valsartan	VAL			1.097 ± 0.912	0.6 ± 0.8		0	1.097 ± 0.912
				S2bm - passive sampler	7.9			Benzotriazole	BTZ			0.504 ± 0.216	1.4 ± 3.2		84.901	0.356 ± 0.152
								Carbamazepine	CBZ			0.516 ± 0.48	1.3 ± 1.4		100	0.516 ± 0.48
								Diclofenac	DIC			0.566 ± 0.288	1.2 ± 2.4		0.011	0.206 ± 0.105
								Metoprolol	MPL			0.386 ± 0.552	1.8 ± 1.3		3.36	1.535 ± 2.193
								Sitagliptin	SIT			0.264 ± 0.432	2.6 ± 1.6		40.835	0.264 ± 0.18
								Valsartan	VAL			0.734 ± 0.672	0.9 ± 1		0	0.734 ± 0.672
				S2am - passive sampler	7.7			Benzotriazole	BTZ			0.082 ± 0.144	8.5 ± 4.8		89.124	0.055 ± 0.097
								Carbamazepine	CBZ			0.595 ± 0.624	1.2 ± 1.1		100	0.595 ± 0.624
								Diclofenac	DIC			0.432 ± 0.288	1.6 ± 2.4		0.02	0.086 ± 0.058
								Metoprolol	MPL			0.922 ± 0.312	0.8 ± 2.2		2.793	4.404 ± 1.491
								Sitagliptin	SIT			0.156 ± 0.024	4.4 ± 28.9		40.835	0.156 ± 0.007
								Tramadol	TRA			0.283 ± 0.192	2.4 ± 3.6		2.161	1.387 ± 0.94
								Valsartan	VAL			0.434 ± 0.48	1.6 ± 1.4		0	0.434 ± 0.48
								Venlafaxine	VEN			0.571 ± 0.168	1.2 ± 4.1		4.923	2.524 ± 0.742
				S1bm	7.9			Carbamazepine	CBZ			0.052 ± 0.72	13.5 ± 1		100	0.052 ± 0.72
								Diclofenac	DIC			0.45 ± 0.744	1.5 ± 0.9		0.011	0.163 ± 0.271
								Metoprolol	MPL			0.924 ± 0.288	0.8 ± 2.4		3.36	3.671 ± 1.144
								Sitagliptin	SIT			0.141 ± 1.632	4.9 ± 0.4		98.1146	0.141 ± 0.679
								Valsartan	VAL			0.693 ± 0.24	1 ± 2.9		0	0.693 ± 0.24
								Venlafaxine	VEN			0.245 ± 0.432	2.8 ± 1.6		5.964	0.892 ± 1.576
				S1am	7.7			Benzotriazole	BTZ			0.142 ± 0.36	4.9 ± 1.9		89.124	0.096 ± 0.242
								Carbamazepine	CBZ			0.177 ± 1.032	3.9 ± 0.7		100	0.177 ± 1.032
								Diclofenac	DIC			1.04 ± 1.032	0.7 ± 0.7		0.02	0.208 ± 0.206
								Metoprolol	MPL			0.616 ± 0.408	1.1 ± 1.7		2.793	2.944 ± 1.95
								Sitagliptin	SIT			0.362 ± 2.328	1.9 ± 0.3		146.429	0.362 ± 0.649
								Sotalol	SOT			0.438 ± 0.696	1.6 ± 1		1.159	1.669 ± 2.654
								Tramadol	TRA			0.308 ± 0.408	2.3 ± 1.7		2.161	1.509 ± 1.998
								Valsartan	VAL			0.489 ± 0.36	1.4 ± 1.9		0	0.489 ± 0.36
								Venlafaxine	VEN			0.112 ± 0.624	6.2 ± 1.1		4.923	0.493 ± 2.758
				S2bm	7.9			Carbamazepine	CBZ			0.143 ± 0.696	4.8 ± 1		100	0.143 ± 0.696
								Chlorothiazide	CTZ			0.427 ± 0.552	1.6 ± 1.3		68.726	0.256 ± 0.331
								Metoprolol	MPL			0.149 ± 0.288	4.7 ± 2.4		3.36	0.59 ± 1.144
								Sitagliptin	SIT			0.378 ± 1.608	1.8 ± 0.4		40.835	0.378 ± 0.669
								Sotalol	SOT			0.121 ± 0.48	5.8 ± 1.4		1.333	0.4 ± 1.591
								Tramadol	TRA			0.07 ± 0.288	9.9 ± 2.4		2.59	0.287 ± 1.177
								Valsartan	VAL			0.314 ± 0.24	2.2 ± 2.9		0	0.314 ± 0.24
				S2am	7.7			Benzotriazole	BTZ			0.121 ± 0.216	5.7 ± 3.2		89.124	0.082 ± 0.145
								Carbamazepine	CBZ			0.083 ± 0.576	8.3 ± 1.2		100	0.083 ± 0.576
								Diclofenac	DIC			0.475 ± 0.6	1.5 ± 1.2		0.02	0.095 ± 0.12
								Metoprolol	MPL			0.252 ± 0.24	2.8 ± 2.9		2.793	1.204 ± 1.147
								Sitagliptin	SIT			0.088 ± 1.344	7.9 ± 0.5		40.835	0.088 ± 0.375
								Sotalol	SOT			0.162 ± 0.384	4.3 ± 1.8		1.159	0.616 ± 1.464
								Tramadol	TRA			0.108 ± 0.24	6.4 ± 2.9		2.161	0.529 ± 1.175
								Valsartan	VAL			0.387 ± 0.192	1.8 ± 3.6		0	0.387 ± 0.192
								Venlafaxine	VEN			0.136 ± 0.36	5.1 ± 1.9		4.923	0.603 ± 1.591
(7) Li, Z.; Sobek, A.; Radke, M. Fate of Pharmaceuticals and Their Transformation Products in Four Small European Rivers Receiving Treated Wastewater. Environmental Science & Technology 2016, 50 (11), 5614-5621. DOI: https://doi.org/10.1021/acs.est.5b06327.	Fate of Pharmaceuticals and Their Transformation Products in Four Small European Rivers Receiving Treated Wastewater	River Gründlach (Germany) River Fyris (Sweden) River Rönne (Sweden) River Viskan (Sweden)	Freshwater river	GR - active	8	2.1		Chlorthalidone	CTD		29	0.163	4.3		97.874	0.154
								Diclofenac	DIC		58	0.413	1.7		0.011	0.15
								Furosemide	FUR		89	1.051	0.7		0.003	0.35
								Metoprolol	MPL		57	0.402	1.7		3.36	1.596
								Sotalol	SOT		33	0.191	3.6		1.333	0.632
								Tramadol	TRA		23	0.124	5.6		2.59	0.509
				GR - passive				Chlorthalidone	CTD		30	0.17	4.1		97.874	0.16
								Diclofenac	DIC		63	0.473	1.5		0.011	0.172
								Furosemide	FUR		86	0.936	0.7		0.003	0.312
								Metoprolol	MPL		60	0.436	1.6		3.36	1.733
								Sotalol	SOT		32	0.184	3.8		1.333	0.609
								Tramadol	TRA		25	0.137	5.1		2.59	0.56
				FY - active	8.1	0.6		Diclofenac	DIC		35	0.718	1		0.007	0.41
								Furosemide	FUR		60	1.527	0.5		0.002	0.764
								Ketoprofen	KET		83	2.953	0.2		0.007	1.688
								Metoprolol	MPL		19	0.351	2		8.572	0.547
								Tramadol	TRA		11	0.194	3.6		6.736	0.305
				FY - passive				Carbamazepine	CBZ		1.2	0.02	34.4		100	0.02
								Diclofenac	DIC		32	0.643	1.1		0.007	0.367
								Furosemide	FUR		53	1.258	0.6		0.002	0.629
								Ketoprofen	KET		80	2.682	0.3		0.007	1.533
								Metoprolol	MPL		17	0.311	2.2		8.572	0.484
								Tramadol	TRA		11	0.194	3.6		6.736	0.305
				RO - active	7.1	1		Diclofenac	DIC		13	0.139	5		0.091	0.006
								Furosemide	FUR		40	0.511	1.4		0.028	0.018
								Metoprolol	MPL		16	0.174	4		0.625	3.723
								Sotalol	SOT		2.8	0.028	24.4		0.271	0.463
								Tramadol	TRA		8.8	0.092	7.5		0.481	2.027
				RO - passive				Carbamazepine	CBZ		1.2	0.012	57.4		100	0.012
								Diclofenac	DIC		10	0.105	6.6		0.091	0.005
								Furosemide	FUR		35	0.431	1.6		0.028	0.015
				VI - active	7	1.1		Carbamazepine	CBZ		2.6	0.024	28.9		100	0.024
								Diclofenac	DIC		12	0.116	6		0.091	0.005
								Furosemide	FUR		44	0.527	1.3		0.028	0.019
								Ketoprofen	KET		38	0.435	1.6		0.089	0.02
								Metoprolol	MPL		1.8	0.017	42		0.625	0.353
								Sotalol	SOT		20	0.203	3.4		0.271	3.308
								Tramadol	TRA		7.4	0.07	9.9		0.481	1.538
				VI - passive				Carbamazepine	CBZ		1.6	0.015	47.3		100	0.015
								Diclofenac	DIC		11	0.106	6.5		0.091	0.005
								Furosemide	FUR		36	0.406	1.7		0.028	0.014
								Ketoprofen	KET		35	0.392	1.8		0.089	0.018
(8) Kunkel, U.; Radke, M. Fate of pharmaceuticals in rivers: Deriving a benchmark dataset at favorable attenuation conditions. Water Research 2012, 46 (17), 5551-5565. DOI: https://doi.org/10.1016/j.watres.2012.07.033.	Fate of pharmaceuticals in rivers: Deriving a benchmark dataset at favorable attenuation conditions	River Gründlach (Germany)	Freshwater river	Period I	7.7	0.75		Diclofenac	DIC		67	1.478	0.5		0.02	0.296
								Metoprolol	MPL		66	1.438	0.5		2.793	6.874
								Sotalol	SOT		40	0.681	1		1.159	2.597
				Period II		0.5		Diclofenac	DIC		38	0.956	0.7		0.02	0.191
								Metoprolol	MPL		48	1.308	0.5		2.793	6.25
								Sotalol	SOT		33	0.801	0.9		1.159	3.054
(9) Seller, C.; Varga, L.; Börgardts, E.; Vogler, B.; Janssen, E.; Singer, H.; Fenner, K.; Honti, M. Do biotransformation data from laboratory experiments reflect micropollutant degradation in a large river basin? Water Research 2023, 235, 119908. DOI: https://doi.org/10.1016/j.watres.2023.119908.	Do biotransformation data from laboratory experiments reflect micropollutant degradation in a large river basin?	Rhine River (Mumpf, Switzerland)	Freshwater river	P1	7.5			5-Methylbenzotriazole	5MB	average		0.0012	222.2	0.14	94.886	0.0008
								Carbamazepine	CBZ	average		0.413 ± 0.202	1.68 ± 3.43	49 ± 24	100	0.413 ± 0.202
								Diclofenac	DIC	average		1.526 ± 0.581	0.45 ± 1.19	181 ± 68.9	0.029	0.21 ± 0.08
								Fenhexamid	FHX	average		0.839 ± 0.434	0.83 ± 1.6	99.5 ± 51.5	66.875	0.275 ± 0.142
								Lidocaine	LID	average		2.411 ± 0.86	0.29 ± 0.81	286 ± 102	22.887	0.408 ± 0.146
								Metoprolol	MPL	average		1.357 ± 0.649	0.51 ± 1.07	161 ± 77	2.385	7.595 ± 3.633
								Valsartan	VAL	average		4.257 ± 1.998	0.16 ± 0.35	505 ± 237	0	4.257 ± 1.998
				P3				5-Methylbenzotriazole	5MB	average		0.001 ± 0.001	913.6 ± 1174.6	0.09 ± 0.07	94.886	0.001 ± 0
								Atenolol	ATE	average		5.243 ± 3.541	0.13 ± 0.2	622 ± 420	1.902	36.795 ± 24.846
								Citalopram	CIT	average		1.425 ± 0.543	0.49 ± 1.28	169 ± 64.4	0.192	8.615 ± 3.283
								Diclofenac	DIC	average		1.635 ± 0.243	0.42 ± 2.85	194 ± 28.8	0.029	0.226 ± 0.033
								Fenhexamid	FHX	average		0.278 ± 0.278	2.49 ± 2.49	33 ± 33	66.875	0.091 ± 0.091
								Gabapentin	GAB	average		0.626 ± 0.356	1.11 ± 1.95	74.3 ± 42.2	0.556	3.774 ± 2.143
								Levamisole	LAS	average		27.676 ± 21.075	0.03 ± 0.03	3283 ± 2500	0.013	161.796 ± 123.208
								Lidocaine	LID	average		3.397 ± 1.087	0.2 ± 0.64	403 ± 129	22.887	0.575 ± 0.184
								Sitagliptin	SIT	average		0.643 ± 0.217	1.08 ± 3.2	76.3 ± 25.7	40.835	0.643 ± 0.217
								Venlafaxine	VEN	average		0.72 ± 0.251	0.96 ± 2.76	85.4 ± 29.8	4.195	3.734 ± 1.303
(10) Li, Z.; McLachlan, M. S. Comparing non-targeted chemical persistence assessed using an unspiked OECD 309 test to field measurements. Environmental Science: Processes & Impacts 2020, 22 (5), 1233-1242. DOI: https://doi.org/10.1039/C9EM00595A.	Comparing non-targeted chemical persistence assessed using an unspiked OECD 309 test to field measurements	Norra Bergundasjön (Sweden)	Freshwater lake		6.5			Atenolol	ATE			0.178 ± 0.002	3.9 ± 0.05		0.244	9.722 ± 0.122
								Benzotriazole	BTZ			0.01 ± 0	68 ± 0.16		98.839	0.006 ± 0.00001
								Furosemide	FUR			0.117 ± 0.0008	5.9 ± 0.04		0.072	0.002 ± 0.00001
								Lidocaine	LID			0.025 ± 0.0002	28 ± 0.23		70.45	0.001 ± 0.00001
								Losartan	LOS			0.033 ± 0.0004	21 ± 0.23		0.382	0.001 ± 0.00001
								Metoprolol	MPL			0.224 ± 0.003	3.1 ± 0.04		0.296	10.082 ± 0.14
								Oxazepam	OXA			0.019 ± 0.0001	37 ± 0.18		99.987	0.019 ± 0.0001
								Ranitidine	RAN			0.041 ± 0.0001	17 ± 0.06		2.64	0.911 ± 0.0029
								Sitagliptin	SIT			0.035 ± 0.0008	20 ± 0.47		40.835	0.035 ± 0.0008
								Tramadol	TRA			0.043 ± 0.0005	16 ± 0.19		0.228	2.011 ± 0.0239
								Valsartan	VAL			0.05 ± 0.0003	14 ± 0.1		0	0.05 ± 0.0003
								Venlafaxine	VEN			0.124 ± 0.002	5.6 ± 0.1		0.531	5.071 ± 0.09

## Sheet: Field Rate Constants
Dataset S2. First-order attenuation rate constants and associated parameters of test chemicals. Field-derived biodegradation^ rate constants, kfield (d-1) are shown along with the associated 95% confidence intervals (CI), and statistical significance of the regression (p value). fN represents the fraction neutral quotient of test chemical at field pH. fdis represents the fraction of test chemical…
Chemical	Abbr.	kfield	CI lower	CI upper	p value	fN	fdis	Data Quality	Data Type	Temporal trends? (Kendall’s τ, p<0.05)	Photodegraded?		Term	Description
4-(4-Nitrobenzyl)pyridine	4NP	0.0692	0.0178	0.282	0.0468052	99.93	0.58	tier (i)	DI	No	N.D.		^	kfield represent biodegradation rate constants unless the chemical was assessed as photodegrading (i.e., Photodegraded? = "Yes")
5-Methylbenzotriazole	5MB	0.0642	0.051	0.133	0.0430403	71.358	0.695	tier (i)	DI	No	No		tier (i)	chemicals with ᾹOAK significantly lower than ᾹWIL (t-test, p < 0.05) and no significant temporal trends at either site (Kendall’s Tau, p > 0.05)
Abacavir	ABA	0.116	0.018	0.347	0.279853	99.992	0.819	tier (iia)	SPE	No	Yes		tier (iia)	chemicals where the difference between ᾹOAK and ᾹWIL was not significant and no significant temporal trends at either site (Kendall’s Tau, p > 0.05)
Alachlor	ALA	0.0647	0.0115	0.118	0.0152929	0	1	tier (i)	DI	No	N.D.		tier (iib)	chemicals with ᾹOAK significantly lower than ᾹWIL (t-test, p < 0.05) and significant temporal trends at either site (Kendall’s Tau, p < 0.05)
Atenolol	ATE	0.113	0.0971	0.129	4.46911e-08	13.347	0.196	tier (i)	DI	No	No		tier (iii)	chemicals with AOAK > LOQ for only one or two of the six samples
Acetamiprid	ATP	0.0271	0.00551	0.154	0.159728	99.995	0.878	tier (iia)	SPE	No	No		tier (iv)	chemicals where the downstream site signal was substituted with the LOQ due to all replicates being below the LOQ
Bisoprolol	BIS	0.132	0.0876	0.177	1.13622e-05	13.347	0.322	tier (i)	DI	No	Uncertain a		DI	Direct Injection
Bromoxynil	BRO	0.149	0.065	0.333	0.101349	0.046	1	tier (iia)	DI	No	No		SPE	Solid-Phase-Extraction
Benzotriazole	BTZ	0.362	0.042	1.37	0.697263	59.898	0.751	tier (iia)	DI	No	Uncertain		N.D.	No data
Caffeine	CAF	0.0422	0.00741	0.229	0.263214	100	0.413	tier (iia)	SPE	No	Uncertain		Uncertain a	Previous works indicated photodegradation (“Yes”), but the wider literature suggested no photodegradation (“No”)
Carbendazim	CAR	0.674	0.193	1.16	0.0020162	94.631	0.801	tier (i)	DI	No	Yes		Uncertain b	Previous works indicated photodegradation (“Yes”), but the wider literature suggested no photodegradation (“Uncertain”)
Carbamazepine	CBZ	0.00892	0.0004	0.0266	0.618261	100	0.985	tier (iia)	DI	No	No		Uncertain c	Previous works indicated photodegradation (“No”), but the wider literature suggested no photodegradation (“Yes”)
Citalopram	CIT	0.00859	0.00435	0.0128	0.00103161	1.161	0.122	tier (i)	DI	No	Uncertain
Clofibric acid	CLA	0.137	0.0289	0.246	0.0184132	0	0.96	tier (i)	SPE	No	Yes
Climbazole	CLI	0.128	0.109	0.147	3.56308e-08	98.921	0.127	tier (i)	SPE	No	Yes
Chlorthalidone	CTD	0.0528	0.013	0.224	0.0677599	92.173	0.955	tier (iia)	DI	No	N.D.
Chlorthiazide	CTZ	0.189	0.139	0.24	3.86037e-09	41.235	0.965	tier (i)	DI	No	N.D.
Decylamine	DEC	0.012	0.00902	0.015	1.85374e-06	1.744	0.119	tier (i)	DI	No	N.D.
Diclofenac	DIC	0.205	0.0263	0.384	0.00391743	0.004	0.911	tier (iv)	DI	No	Yes
Diflufenican	DIF	0.042	0.018	0.0998	0.132826	99.999	0.875	tier (iia)	DI	No	N.D.
Dimethenamid	DIM	0.0497	0.022	0.0774	0.00198895	0	0.745	tier (i)	DI	No	Yes
Diuron	DIU	0.0352	0.00408	0.2	0.669895	99.998	0.809	tier (iia)	SPE	No	Uncertain
Flufenacet	FFA	0.0497	0.0144	0.0851	0.00926905	99.992	0.879	tier (i)	DI	No	N.D.
Fenhexamid	FHX	0.0415	0.00891	0.2	0.0179714	21.918	0.781	tier (i)	DI	No	N.D.
Flecainide	FLE	0.0392	0.00412	0.0743	0.0211638	6.439	0.153	tier (i)	DI	No	No
Furosemide	FUR	0.0946	0.02	0.501	0.0258805	0.001	1	tier (i)	DI	No	Uncertain
Gabapentin	GAB	0.0529	0.0112	0.251	0.2643	3.35	0.89	tier (iia)	DI	No	No
Gemfibrozil	GEM	0.0238	0.00501	0.126	0.852332	0.009	1	tier (iib)	SPE	Yes	Uncertain
Homosalate	HOM	0.0872	0.00624	0.22	0.169475	94.835	0.165	tier (iia)	SPE	No	N.D.
Iodocarb	IBC	0.0164	0.008	0.238	0.0642816	100	1	tier (iii)	SPE	No	N.D.
Imidacloprid	IMI	0.242	0.128	0.356	0.000291432	100	0.918	tier (i)	DI	No	Yes
Isoproturon	ISO	0.219	0.168	0.27	7.30782e-05	100	0.965	tier (i)	DI	No	Yes
Ketoprofen	KET	0.51				0.004	0.833	tier (iv)	SPE	No	Yes
Levamisole	LAS	0.0689	0.0141	0.355	0.0612288	0.076	0.41	tier (iia)	SPE	No	No
Lidocaine	LID	0.184	0.116	0.379	0.0487325	3.876	0.858	tier (iv)	DI	No	Yes
Linezolid	LIN	0.0842	0.024	0.225	0.227321	100	0.874	tier (iia)	SPE	No	Yes
Losartan	LOS	0.0452	0.0158	0.158	0.0205917	0.006	0.873	tier (i)	DI	No	Uncertain
Levetiracetam	LTC	0.682	0.562	0.822	8.12215e-08	100	0.866	tier (iib)	DI	Yes	No
Methylparaben	M4H	0.0235	0.017	0.0527	0.107135	52.932	0.59	tier (iia)	DI	No	No
Metolachlor	MLC	1.74	0.197	3.29	0.000148493	0	0.99	tier (i)	DI	No	Uncertain c
Metoprolol	MPL	0.456	0.398	0.514	6.76253e-10	13.347	0.426	tier (i)	DI	No	Uncertain a
Metoxuron	MXR	0.0137	0.0027	0.0391	0.186388	100	0.981	tier (iii)	DI	No	Uncertain b
N,N-Bis(2-hydroxyethyl)tetradecanamide	NHT	0.135	0.0148	0.256	0.0300142	100	0.927	tier (i)	DI	No	N.D.
Nicotinamide	NIC	0.216	0.0889	0.454	0.00586782	99.997	0.806	tier (i)	DI	No	No
Oxazepam	OXA	0.0162	0.00278	0.0738	0.727508	99.303	0.802	tier (iia)	DI	No	Uncertain b
Oxprenolol	OXP	0.0857	0.0344	0.137	0.00738666	13.347	0.571	tier (i)	DI	No	Yes
Pargyline	PGL	1.01	0.218	5.8	0.00132359	71.716	1	tier (i)	SPE	No	Uncertain b
Propachlor	PPC	0.0553	0.0109	0.268	0.186057	0	1	tier (iia)	SPE	No	Uncertain b
Propranolol	PPN	0.0194	0.00386	0.0348	0.126658	13.347	0.382	tier (iia)	DI	No	Uncertain
Ranitidine	RAN	0.000283	0.000113	0.00181	0.697359	58.974	0.049	tier (iia)	DI	No	Yes
Sulfamethoxypyridazine	SMP	0.614	0.553	0.675	0	2.415	0.986	tier (iii)	SPE	No	Yes
Sotalol	SOT	0.33	0.199	0.502	0.000335561	4.419	0.646	tier (i)	DI	No	Uncertain b
Sulfathiazole	STZ	0.0256	0.006	0.113	0.510925	0.189	1	tier (iia)	SPE	No	Yes
Trinexapac-ethyl	TAE	0.279	0.151	0.563	0.0469525	0.028	1	tier (i)	DI	No	No
Tamsulosin	TAM	0.0049	0.00148	0.0226	0.0167459	24.542	0.097	tier (iii)	DI	No	Uncertain
Tramadol	TRA	0.168	0.128	0.218	4.99622e-05	10.582	0.34	tier (i)	DI	No	Uncertain
Triethylcitrate	TRC	0.122	0.0324	0.297	0.015949	0	1	tier (i)	DI	No	No
Valsartan	VAL	0.263	0.133	0.393	0.00113944	0	0.94	tier (i)	DI	No	No
Venlafaxine	VEN	0.127	0.117	0.136	4.58828e-11	21.756	0.103	tier (i)	DI	No	No
Zolpidem	ZOL	0.0653	0.063	0.164	0.21223	99.913	0.377	tier (iia)	SPE	No	Yes

## Sheet: Laboratory Rate Constants
Dataset S3. First-order attenuation rate constants and associated parameters of test chemicals. Laboratory-derived biodegradation rate constants for both klab (initial phase, d-1) datasets (i.e., uncorrected: ktest, and corrected for attenuation in the sterilised control flask: kobs) are shown along with the associated 99% confidence intervals (CI), and statistical significance of the regression …
Chemical	Abbr.	fdis	fN (%)	Uncorrected Test Flask klab Data					Sterilised Control Flask Corrected klab Data						Term	Description
				ktest	CI lower	CI upper	p value	ktest, pH field	kobs	CI lower	CI upper	p value	kobs, pH field
4-Chloro-3,5-dimethylphenol	4CD	0.784	94.346	1.1585	0.6135	1.7036	7.56843e-06	1.0435	0.9812	0.454304	1.50806	3.84321e-05	0.8838		klab	laboratory-derived biodegradation rate constant (initial phase, d-1)
4-(4-Nitrobenzyl)-pyridine	4NP	0.58	99.987	0.1754	0.081	0.2699	1.40025e-05	0.1753	0.1247	0.0548	0.194605	2.65681e-05	0.1246		ktest	laboratory-derived biodegradation rate constant (initial phase, d-1) from test flasks (i.e., uncorrected for attenuation occurring in the sterilised sediment control flasks
Abacavir	ABA	0.819	99.97	1.5187	1.3555	1.682	4.36016e-18	1.5191	1.3333	1.14035	1.52626	2.31499e-15	1.3336		ktest, pH field	ktest corrected to the pH of the field study
Amisulpride	AMI	0.071	7.977	1.1604	0.416	1.9048	0.000325854	3.9902	0.0821	0.00217573	0.162104	0.00836508	0.2825		kobs	laboratory-derived biodegradation rate constant (initial phase, d-1) from test flasks corrected for attenuation occurring in the sterilised sediment control flasks
Anastrozole	ANA	0.556	100	0.025*	0.0004	0.0504	0.0110235	0.025*	0.001*	0.0235934	0.0212268	0.8863	0.001*		kobs, pH field	kobs corrected to the pH of the field study
Atenolol	ATE	0.196	4.645	0.251*	0.1817	0.3211	1.74912e-11	0.723*	0.098*	0.0113214	0.184273	0.00402175	0.281*
Acetamiprid	ATP	0.878	99.981	0.0342	0.0252	0.0432	4.16621e-12	0.0342	0.0251	0.016197	0.0339571	5.84311e-09	0.0251
Bezafibrate	BEZ	0.872	0.007	0.2157	0.1259	0.2576	1.81302e-08	0.0616	0.1994	0.132748	0.265989	1.08687e-08	0.057
Bisoprolol	BIS	0.322	3.36	0.2514	0.1812	0.3216	2.09352e-11	0.9987	0.183	0.114432	0.251509	1.95882e-08	0.7268
Caffeine	CAF	0.413	100	0.0247	0.0073	0.042	0.000454992	0.0247	0.0143	0.00145961	0.030114	0.0184187	0.0143
Carbendazim	CAR	0.801	98.559	0.2954	0.1847	0.4061	7.75848e-07	0.2837	0.0118	0.00185133	0.0217484	0.00276068	0.0113
Cilastatin	CIL	1	0	2.6101	1.7718	3.4484	1.01246e-07	2.6101	2.3531	1.44668	3.25961	1.10417e-06	2.3531
Clofibric acid	CLA	0.96	0.001	0.008	0.0043	0.0117	1.36941e-06	0.008	0.0141	0.0102408	0.0180399	1.53361e-11	0.0141
Climbazole	CLI	0.127	96.913	0.0312	0.0083	0.0707	0.0385163	0.0318	p > 0.05	0.0418013	0.101045
Chlortoluron	CTU	0.88	100	0.0339	0.0128	0.055	0.00010611	0.0339	0.03	0.00745318	0.0526441	0.000926011	0.03
Cyclamate	CYC	1	0	0.0082	0.0014	0.0164	0.0305454	0.0082	0.0079	0.000168922	0.0155578	0.00862227	0.0079
Decylamine	DEC	0.119	0.558	1.831*	1.1638	2.4978	5.3935e-07	5.722*	0.046*	0.0917818	0.00025183	0.0103764	0.144*
Dibenzepine	DIB	0.245	39.846	0.6859	0.3014	1.0705	8.59451e-05	1.0813	0.2721	0.122679	0.666937	0.0418	0.429
Diclofenac	DIC	0.911	0.011	0.0381	0.0009	0.0771	0.0116207	0.0139	0.03	0.0092697	0.0692735	0.0432418	0.0109
Diuron	DIU	0.809	100	0.0569	0.0132	0.0959	0.000998996	0.0569	0.0562	0.0119094	0.100562	0.00149308	0.0562
Ethylparaben	EPB	0.589	76.897	3.4711	3.1336	3.8087	1.683e-15	2.382	1.9275	1.66364	2.19139	3.52541e-13	1.3227
Fluconazole	FCZ	0.815	99.998	0.0177	0.003	0.0324	0.00270049	0.0177	p > 0.05	0.00440434	0.00767533
Fenhexamid	FHX	0.781	50.648	0.2248	0.096	0.3537	6.42983e-05	0.0973	0.0796	0.0486248	0.110553	4.3036e-08	0.0344
Furosemide	FUR	1	0.003	0.0812	0.0624	0.1001	1.56512e-13	0.0271	0.0759	0.0562517	0.0955703	3.01815e-12	0.0253
Gabapentin	GAB	0.89	0.756	0.0257	0.0143	0.0227	5.29605e-13	0.1139	0.0247	0.019546	0.0298984	7.8024e-12	0.1095
Gemfibrozil	GEM	1	0.029	0.0636	0.0153	0.0783	0.000276342	0.0197	0.0615	0.0276956	0.0953469	1.92199e-05	0.0191
Hydrochlorothiazide	HCZ	0.901	0.079	0.024*	0.0041	0.0514	0.0261652	0.007*	0.002*	0.0394865	0.0347175	0.861162	0.001*
Homosalate	HOM	0.165	98.307	0.0282	0.0121	0.0686	0.0432679	0.0272	p > 0.05	0.0289061	0.0728387
Iprovalicarb	IPO	1	100	0.0392	0.0174	0.0514	3.5698e-06	0.0392	0.0371	0.0183802	0.055904	5.17206e-06	0.0371
Irbesartan	IRE	1	0.019	0.055*	0.04	0.0694	7.71581e-12	0.017*	0.024*	0.0419099	0.00628774	0.000776182	0.008*
Ketoprofen	KET	0.833	0.011	0.15	0.1218	0.1782	3.99946e-16	0.0545	0.0561	0.00902559	0.121198	0.0241103	0.0204
Levamisole	LAS	0.41	0.016	0.084*	0.0017	0.1669	0.00866962	0.401*	0.024*	0.000735627	0.0476846	0.0122225	0.112*
Lidocaine	LID	0.858	12.472	0.0345	0.0111	0.0579	0.000299493	0.0107	p > 0.05	0.275174	0.631761
Losartan	LOS	0.873	0.019	0.096	0.0341	0.1387	7.34214e-05	0.0303	0.096	0.0413266	0.150668	3.20195e-05	0.0303
Levetiracetam	LTC	0.866	100	0.148*	0.0806	0.2149	8.60808e-07	0.148*	0.089*	0.0208113	0.156756	0.00116986	0.089*
Methyl 4-hydroxybenzoate	M4H	0.59	80.816	2.528*	1.5764	3.4798	8.22696e-07	1.656*	0.896*	0.25204	1.5391	0.000900845	0.587*
MCPA	MCPA	1	0.001	0.0199	0.0024	0.0374	0.0215091	0.0199	0.0197	0.00625004	0.0456116	0.044028	0.0197
Mecoprop	MEC	1	0.001	0.0308	0.0049	0.0519	0.00241672	0.0308	0.0293	0.00501944	0.0536343	0.00248511	0.0293
Mefenamic acid	MEF	0.994	0.014	0.0677	0.0075	0.143	0.0193306	0.0194	0.0941	0.017893	0.170325	0.00188943	0.0269
Methotrexate	MEX	0.734	0.014	2.0391	0.9381	3.1402	5.78936e-05	2.0391	1.5517	0.748257	2.35516	3.68279e-05	1.5517
Metoprolol	MPL	0.426	3.36	0.476*	0.3454	0.6067	1.14721e-08	1.891*	0.083*	0.0749748	0.091744	1.28536e-24	0.331*
Metoxuron	MXR	0.981	100	0.032	0.0208	0.0432	5.63484e-09	0.032	0.0248	0.0109419	0.0386079	2.51038e-05	0.0248
Neostigmine	NEO	0.115	0	0.037*	0.0092	0.065	0.000938262	0.037*	0.007*	0.0208676	0.0353249	0.479922	0.007*
Nicotinamide	NIC	0.806	99.995	1.3716	0.4718	2.2715	0.000401414	1.3717	invalid k	0.115373	0.00848657	0.0244622
Novobiocin	NOV	0.679	0.264	0.9051	0.0745	1.7357	0.00578248	0.1509	0.4616	0.032098	0.891189	0.00626733	0.0769
Oxazepam	OXA	0.802	99.83	0.031*	0.0186	0.0424	4.56284e-08	0.030*	0.011*	0.00655727	0.0162924	2.58655e-07	0.011*
Oxprenolol	OXP	0.571	3.36	0.607*	0.335	0.8792	7.09807e-06	2.412*	0.033*	0.0151842	0.0501827	1.2903e-05	0.130*
Propyl 4-hydroxybenzoate	P4H	0.09	78.485	5.4424	0.9057	9.9792	0.00404523	3.6583	invalid k	0.232668	0.227068	0.973183
Paracetamol	PAR	1	97.561	0.449	0.1642	0.7338	0.000239682	0.4194	1	0.822352	1.17774	1.57317e-12	0.9341
Pargyline	PGL	1	37.545	0.1899	0.0714	0.3083	0.000109931	0.3626	0.1675	0.0481294	0.286788	0.000527357	0.3199
Propachlor	PPC	1	0	0.255*	0.1213	0.1842	5.26807e-13	0.255*	0.250*	0.0886445	0.411528	0.000246474	0.250*
Rufinamide	RUF	0.996	99.999	0.979*	0.8942	1.0639	4.22442e-20	0.979*	0.457*	0.412254	0.501864	1.47017e-20	0.457*
Sulfamethoxypyridazine	SMP	0.986	7.978	0.0769	0.0108	0.0471	0.000147591	0.0233	0.0711	0.0266411	0.168911	0.0412	0.0215
Sulfadimethoxine	SMX	0.812	9.082	0.109	0.0432	0.146	2.64173e-05	0.0332	0.1046	0.0526513	0.1566	7.73721e-06	0.0319
Sotalol	SOT	0.646	1.333	0.1146	0.0282	0.1386	0.000229593	0.3799	0.1115	0.0267923	0.196142	0.00102536	0.3695
Sulfathiazole	STZ	1	0.631	0.1141	0.0746	0.1536	3.50193e-09	0.0342	0.111	0.0716676	0.150279	5.87209e-09	0.111
Trinexapac-ethyl	TAE	1	0.092	0.1245	0.0062	0.2429	0.00700289	0.0379	p > 0.05	0.110777	0.557877
Trimethoprim	TMP	0.446	82.964	0.998*	0.6841	1.311	7.50775e-08	1.145*	0.200*	0.174524	0.225026	1.99831e-21	0.2292
Tramadol	TRA	0.34	2.59	0.040*	0.0145	0.0653	0.000212372	0.163*	0.016*	0.00545874	0.0262085	0.000288643	0.065*
Triethylcitrate	TRC	1	0	0.2504	0.134	0.3667	1.26122e-06	0.2504	0.1221	0.0364702	0.280602	0.0431535	0.122*
Venlafaxine	VEN	0.103	5.964	0.5919	0.2983	0.8854	2.28628e-05	2.159	p > 0.05	0.0108732	0.0163485
Zolpidem	ZOL	0.377	99.672	0.9995	0.6073	1.3918	1.39581e-06	1.0019	0.0397	0.00454635	0.0748904	0.00411109	0.0398
